# Supplementary material for: The conformational landscape of TRiC ring-opening and its underlying stepwise mechanism revealed by cryo-EM
Source: QRB Discov. 2024 Dec 16;6:e7. doi: 10.1017/qrd.2024.17 (PMC11894413; doi:10.1017/qrd.2024.17)
Supplement: Jin et al. supplementary material [file S2633289224000176sup001.zip]

Archive with 4 entries (4 files):
- movieS1.mp4
- movieS2.mp4
- movieS3.mp4
- supplement.pdf
